# Supplementary material for: Learning About Healthy Nutrition by Doing: Experiential Approaches in School-Based Nutrition Education
Source: Nutrients. 2026 May 19;18(10):1610. doi: 10.3390/nu18101610 (PMC13209683; doi:10.3390/nu18101610)
Supplement: Supplementary file 1 [file nutrients-18-01610-s001.zip]

Archive with 1 entries (1 files):
- nutrients-4228612-supplementary.pdf
